# Supplementary material for: Feature Down-Selection to Improve Supervised Classification by Machine Learning on Mass Spectrometry Imaging Data
Source: Molecules. 2026 Jun 13;31(12):2077. doi: 10.3390/molecules31122077 (PMC13304621; doi:10.3390/molecules31122077)
Supplement: Supplementary file 1 [file molecules-31-02077-s001.zip]

Archive with 1 entries (1 files):
- molecules-4323021-supplementary.pdf
